# Supplementary material for: HDAC8 Activates AKT through Upregulating PLCB1 and Suppressing DESC1 Expression in MEK1/2 Inhibition-Resistant Cells
Source: Cells. 2021 May 4;10(5):1101. doi: 10.3390/cells10051101 (PMC8147860; doi:10.3390/cells10051101)
Supplement: Supplementary file 1 [file cells-10-01101-s001.zip]

Archive with 1 entries (1 files):
- cells-1200997-supplementary.pdf
